# Supplementary material for: Predicting the decision making chemicals used for bacterial growth
Source: Sci Rep. 2019 May 10;9:7251. doi: 10.1038/s41598-019-43587-8 (PMC6510730; doi:10.1038/s41598-019-43587-8)
Supplement: Supplementary file 2 — Table S1 [file 41598_2019_43587_MOESM2_ESM.xlsx]

## Sheet: Table S1
Table S1 Chemical combinations for the growth assay. A total of 225 combinations are summarized. “Cond. No.” and “Growth No.” indicate the number of chemical combinations and the labels of the growth curves used for machine learning, respectively. The names of the ten compounds and their concentrations used in each combination are listed.
Cond. No.	KH2PO4/K2HPO4 (mM)	NaCl (mM)	FeSO4 (nM)	Thiamine/HCl (nM)	(NH4)2SO4 (mM)	MgSO4 (mM)	Glucose (mM)	Leucine (mM)	Histidine (mM)	Growth No.
1	1	0	0	0	10	1	20	0	0	A1~A6
2	10	0	0	0	10	1	20	0	0	A7~A12
3	200	0	0	0	10	1	20	0	0	A13~A18
4	1000	0	0	0	10	1	20	0	0	A19~A24
5	100	0	0	0	0.1	1	20	0	0	A25~A30
6	100	0	0	0	1	1	20	0	0	A31~A36
7	100	0	0	0	5	1	20	0	0	A37~A42
8	100	0	0	0	100	1	20	0	0	A43~A48
9	100	0	0	0	10	0.1	20	0	0	A49~A54
10	100	0	0	0	10	0.5	20	0	0	A55~A60
11	100	0	0	0	10	10	20	0	0	A61~A66
12	100	0	0	0	10	100	20	0	0	A67~A72
13	100	0	0	0	10	1	0.2	0	0	A73~A78
14	100	0	0	0	10	1	2	0	0	A79~A84
15	100	0	0	0	10	1	20	0	0	A85~A90
16	100	0	0	0	10	1	200	0	0	A91~A96
17	100	0	0	0	10	1	0.02	0	0	A97~A102
18	0.1	0	0	0	10	1	20	0	0	A103~A108
19	100	0	0	0	0.015	1	20	0	0	A109~A114
20	100	0	0	0	10	0.0002	20	0	0	A115~A120
21	100	0	0	0	10	0.05	20	0	0	A121~A126
22	100	0	0	0	10	0.2	20	0	0	A127~A132
23	100	0	0	0	10	2	20	0	0	A133~A138
24	100	0	0	0	10	5	20	0	0	A139~A144
25	100	0	0	0	10	50	20	0	0	A145~A150
26	100	0	0	0	1	0.1	0.2	0	0	B1~B6
27	100	0	0	0	1	0.1	2	0	0	B7~B12
28	100	0	0	0	1	0.1	20	0	0	B13~B18
29	100	0	0	0	1	0.1	200	0	0	B19~B24
30	100	0	0	0	1	1	0.2	0	0	B25~B30
31	100	0	0	0	1	1	2	0	0	B31~B36
32	100	0	0	0	1	1	20	0	0	B37~B42
33	100	0	0	0	1	1	200	0	0	B43~B48
34	100	0	0	0	1	10	0.2	0	0	B49~B54
35	100	0	0	0	1	10	2	0	0	B55~B60
36	100	0	0	0	1	10	20	0	0	B61~B66
37	100	0	0	0	1	10	200	0	0	B67~B72
38	100	0	0	0	1	50	0.2	0	0	B73~B78
39	100	0	0	0	1	50	2	0	0	B80~B84
40	100	0	0	0	1	50	20	0	0	B85~B90
41	100	0	0	0	1	50	200	0	0	B91,B93,B95,B96
42	100	0	0	0	100	0.1	0.2	0	0	B97~B102
43	100	0	0	0	100	0.1	2	0	0	B103~B108
44	100	0	0	0	100	1	0.2	0	0	B121~B126
45	100	0	0	0	100	1	2	0	0	B127~B132
46	100	0	0	0	100	1	20	0	0	B133~B138
47	100	0	0	0	100	1	200	0	0	B139~B144
48	100	0	0	0	100	10	0.2	0	0	B145~B150
49	100	0	0	0	100	10	2	0	0	B151~B156
50	100	0	0	0	100	10	20	0	0	B157~B162
51	100	0	0	0	100	10	200	0	0	B163~B168
52	100	0	0	0	100	50	0.2	0	0	B169~B174
53	100	0	0	0	100	50	2	0	0	B175~B177,B179
54	100	0	0	0	100	50	200	0	0	B187~B192
55	100	0	0	0	0.1	0.1	0.2	0	0	B193~B198
56	100	0	0	0	0.1	0.1	2	0	0	B199~B204
57	100	0	0	0	0.1	0.1	20	0	0	B205~B210
58	100	0	0	0	0.1	0.1	200	0	0	B211~B216
59	100	0	0	0	0.1	1	0.2	0	0	B217~B222
60	100	0	0	0	0.1	1	2	0	0	B223~B228
61	100	0	0	0	0.1	1	20	0	0	B229~B234
62	100	0	0	0	0.1	1	200	0	0	B235~B240
63	100	0	0	0	0.1	10	0.2	0	0	B241~B246
64	100	0	0	0	0.1	10	2	0	0	B247~B252
65	100	0	0	0	0.1	10	20	0	0	B253~B256,B258
66	100	0	0	0	0.1	10	200	0	0	B259~B264
67	100	0	0	0	0.1	50	0.2	0	0	B265~B270
68	100	0	0	0	0.1	50	2	0	0	B271~B276
69	100	0	0	0	0.1	50	20	0	0	B277~B282
70	100	0	0	0	0.1	50	200	0	0	B283~B288
71	100	0	0	0	0.1	0.1	0.2	0	0	B289~B294
72	100	0	0	0	0.1	0.1	2	0	0	B295~B300
73	100	0	0	0	0.1	0.1	20	0	0	B301~B306
74	100	0	0	0	0.1	0.1	200	0	0	B307~B312
75	100	0	0	0	0.1	1	0.2	0	0	B313~B318
76	100	0	0	0	0.1	1	2	0	0	B319~B324
77	100	0	0	0	0.1	1	20	0	0	B325~B330
78	100	0	0	0	0.1	1	200	0	0	B331~B336
79	100	0	0	0	10	0.1	0.2	0	0	B337~B342
80	100	0	0	0	10	0.1	2	0	0	B343~B348
81	100	0	0	0	10	0.1	20	0	0	B349~B354
82	100	0	0	0	10	0.1	200	0	0	B355~B360
83	100	0	0	0	10	1	0.2	0	0	B361~B366
84	100	0	0	0	10	1	2	0	0	B367~B372
85	100	0	0	0	10	1	20	0	0	B373~B378
86	100	0	0	0	10	1	200	0	0	B379~B384
87	100	0	0	0	10	10	0.2	0	0	B385~B390
88	100	0	0	0	10	10	2	0	0	B391~B396
89	100	0	0	0	10	10	20	0	0	B397~B402
90	100	0	0	0	10	10	200	0	0	B403~B408
91	100	0	0	0	10	50	0.2	0	0	B409~B414
92	100	0	0	0	10	50	2	0	0	B415~B420
93	100	0	0	0	10	50	20	0	0	B421~B426
94	100	0	0	0	10	50	200	0	0	B427~B432
95	100	0	0	0	200	1	0.2	0	0	C1~C6
96	100	0	0	0	200	1	2	0	0	C7~C12
97	100	0	0	0	200	1	20	0	0	C13~C18
98	100	0	0	0	200	1	200	0	0	C19~C24
99	100	0	0	0	200	10	0.2	0	0	C25~C30
100	100	0	0	0	200	10	2	0	0	C31~C36
101	100	0	0	0	200	10	20	0	0	C37~C42
102	100	0	0	0	200	10	200	0	0	C43~C48
103	100	0	0	0	200	0.1	0.2	0	0	C49~C54
104	100	0	0	0	10	0.1	200	0	0	C73~C78
105	100	0	0	0	10	1	200	0	0	C79~C84
106	100	0	0	0	500	1	0.2	0	0	C85~C90
107	100	0	0	0	500	1	2	0	0	C91~C96
108	100	0	0	0	500	1	20	0	0	C97~C102
109	100	0	0	0	500	1	200	0	0	C103~C108
110	100	0	0	0	500	10	0.2	0	0	C109~C114
111	100	0	0	0	500	10	2	0	0	C115~C120
112	100	0	0	0	500	10	20	0	0	C121~C126
113	100	0	0	0	500	10	200	0	0	C127~C132
114	100	0	0	0	500	0.1	0.2	0	0	C133~C138
115	100	0	0	0	500	0.1	2	0	0	C139~C144
116	100	0	0	0	500	0.1	20	0	0	C145~C150
117	100	0	0	0	500	0.1	200	0	0	C151~C156
118	100	0	0	0	0.1	10	0.2	0	0	C157~C162
119	100	0	0	0	0.1	10	2	0	0	C163~C168
120	100	0	0	0	0.1	10	20	0	0	C169~C172,C174
121	100	0	0	0	0.1	10	200	0	0	C175~C178,C180
122	100	0	0	0	1	1	200	0	0	C184~C186
123	100	0	0	0	1	10	200	0	0	C187~C189
124	100	0	0	1.5	100	10	20	0	0	D1~D6
125	100	0	0	15	100	10	20	0	0	D7~D12
126	100	0	0	150	100	10	20	0	0	D13~D18
127	100	0	0	1.5	10	0.1	20	0	0	D19~D24
128	100	0	0	15	10	0.1	20	0	0	D25~D30
129	100	0	0	150	10	0.1	20	0	0	D31~D36
130	100	0	0	15	100	10	20	0	0	D37~D42
131	100	0	6.58	0	100	10	20	0	0	D43~D48
132	100	0	6.58	15	100	10	20	0	0	D49~D54
133	100	0	0	15	200	1	100	0	0	D79~D84
134	100	0	6.58	0	200	1	100	0	0	D85~D90
135	100	0	6.58	15	200	1	100	0	0	D91~96
136	100	0	0	0	10	1	20	0	0	D97~D102
137	100	0	0	15	10	1	20	0	0	D103~D108
138	100	0	6.58	0	10	1	20	0	0	D109~D114
139	100	0	6.58	15	10	1	20	0	0	D115~D120
140	100	0	0	15	100	10	20	0	0	D121~D126
141	100	0	3.29	0	100	10	20	0	0	D127~D132
142	100	0	3.29	15	100	10	20	0	0	D133~D138
143	100	0	0	15	10	1	20	0	0	D139~D144
144	100	0	3.29	0	10	1	20	0	0	D145~D150
145	100	0	3.29	15	10	1	20	0	0	D151~D156
146	100	0	0	15	200	1	100	0	0	D157~D162
147	100	0	3.29	0	200	1	100	0	0	D163~D168
148	100	0	3.29	15	200	1	100	0	0	D169~D174
149	100	1	3.29	15	100	10	20	0	0	E1~E6
150	100	10	3.29	15	100	10	20	0	0	E7~E12
151	100	50	3.29	15	100	10	20	0	0	E13~E18
152	100	100	3.29	15	100	10	20	0	0	E19~E24
153	100	1	0	0	100	10	20	0	0	E25~E30
154	100	5	0	0	100	10	20	0	0	E31~E36
155	100	10	0	0	100	10	20	0	0	E37~E42
156	100	5	3.29	15	100	10	20	0	0	E43~E48
157	100	1	0	0	10	1	20	0	0	E49~E54
158	100	5	0	0	10	1	20	0	0	E55~E60
159	100	10	0	0	10	1	20	0	0	E61~E66
160	100	1	0	0	200	1	100	0	0	E67~E72
161	100	5	0	0	200	1	100	0	0	E73~E78
162	100	10	0	0	200	1	100	0	0	E79~E84
163	100	1	3.29	15	10	1	20	0	0	E85~E90
164	100	5	3.29	15	10	1	20	0	0	E91~E96
165	100	10	3.29	15	10	1	20	0	0	E97~E102
166	100	50	3.29	15	10	1	20	0	0	E103~E108
167	100	1	3.29	15	200	1	100	0	0	E109~E114
168	100	5	3.29	15	200	1	100	0	0	E115~E120
169	100	10	3.29	15	200	1	100	0	0	E121~E126
170	100	50	3.29	15	200	1	100	0	0	E127~E132
171	100	0.01	3.29	15	100	10	20	0	0	E133~E138
172	100	0.1	3.29	15	100	10	20	0	0	E139~E144
173	100	0.01	0	0	100	10	20	0	0	E145~E150
174	100	0.1	0	0	100	10	20	0	0	E151~E156
175	100	0.01	3.29	15	10	1	20	0	0	E157~E162
176	100	0.1	3.29	15	10	1	20	0	0	E163~E168
177	100	0.01	0	0	10	1	20	0	0	E169~E174
178	100	0.1	0	0	10	1	20	0	0	E175~E180
179	100	50	0	0	100	10	20	0	0	E223~E228
180	100	100	0	0	100	10	20	0	0	E229~E234
181	100	50	0	0	10	1	20	0	0	E235~E240
182	100	100	0	0	10	1	20	0	0	E241~E246
183	100	100	3.29	15	10	1	20	0	0	E247~E252
184	100	0	0.0329	15	100	10	20	0	0	F1~F6
185	100	0	0.329	15	100	10	20	0	0	F7~F12
186	100	0	32.9	15	100	10	20	0	0	F13~F18
187	100	0	0.0329	15	10	1	20	0	0	F19~24
188	100	0	0.329	15	10	1	20	0	0	F25~F30
189	100	0	32.9	15	10	1	20	0	0	F31~F36
190	100	0	0.0329	15	200	1	100	0	0	F37~F42
191	100	0	0.329	15	200	1	100	0	0	F43~F48
192	100	0	32.9	15	200	1	100	0	0	F49~F54
193	100	0	3.29	0.15	100	10	20	0	0	F55~F60
194	100	0	3.29	1.5	100	10	20	0	0	F61~66
195	100	0	3.29	150	100	10	20	0	0	F67~F72
196	100	0	3.29	0.15	10	1	20	0	0	F73~F78
197	100	0	3.29	1.5	10	1	20	0	0	F79~F84
198	100	0	3.29	150	10	1	20	0	0	F85~F90
199	100	0	3.29	0.15	200	1	100	0	0	F91~F96
200	100	0	3.29	1.5	200	1	100	0	0	F97~F102
201	100	0	3.29	150	200	1	100	0	0	F103~F108
202	100	0.01	3.29	1.5	100	10	20	0	0.002	G1~G6
203	100	0.01	3.29	1.5	100	10	20	0	0.02	G7~G12
204	100	0.01	3.29	1.5	100	10	20	0	0.2	G13~G18
205	100	0.01	3.29	1.5	100	10	20	0	2	G19~G24
206	100	0.01	3.29	1.5	10	1	20	0	0.002	G25~G30
207	100	0.01	3.29	1.5	10	1	20	0	0.02	G31~G36
208	100	0.01	3.29	1.5	10	1	20	0	0.2	G37~G42
209	100	0.01	3.29	1.5	10	1	20	0	2	G43~G48
210	100	0.01	3.29	1.5	100	10	20	0.002	0	G49~G54
211	100	0.01	3.29	1.5	100	10	20	0.02	0	G55~G60
212	100	0.01	3.29	1.5	100	10	20	0.2	0	G61~G66
213	100	0.01	3.29	1.5	100	10	20	2	0	G67~G72
214	100	0	3.29	1.5	10	1	20	0.002	0	G73~G78
215	100	0	3.29	1.5	10	1	20	0.02	0	G79~G84
216	100	0	3.29	1.5	10	1	20	0.2	0	G85~G90
217	100	0	3.29	1.5	10	1	20	2	0	G91~G96
218	100	0	3.29	1.5	100	10	20	0	0.002	G97~G102
219	100	0	3.29	1.5	100	10	20	0	0.02	G103~G108
220	100	0	3.29	1.5	100	10	20	0	0.2	G109~G114
221	100	0	3.29	1.5	100	10	20	0	2	G115~G120
222	100	0	3.29	1.5	10	1	20	0	0.002	G121~G126
223	100	0	3.29	1.5	10	1	20	0	0.02	G127~G132
224	100	0	3.29	1.5	10	1	20	0	0.2	G133~G138
225	100	0	3.29	1.5	10	1	20	0	2	G139~G144
