# Supplementary material for: Predicting the decision making chemicals used for bacterial growth
Source: Sci Rep. 2019 May 10;9:7251. doi: 10.1038/s41598-019-43587-8 (PMC6510730; doi:10.1038/s41598-019-43587-8)
Supplement: Supplementary file 3 — Table S2 [file 41598_2019_43587_MOESM3_ESM.xlsx]

## Sheet: Table S2 A,B (1h)
Table S2 Growth curves recorded over a 1 h interval. The raw measurements of 558 growth curves recorded at 1 h intervals are summarized.
Time (h)	A1	A2	A3	A4	A5	A6	A7	A8	A9	A10	A11	A12	A13	A14	A15	A16	A17	A18	A19	A20	A21	A22	A23	A24	A25	A26	A27	A28	A29	A30	A31	A32	A33	A34	A35	A36	A37	A38	A39	A40	A41	A42	A43	A44	A45	A46	A47	A48	A49
1	0.002	0.001	0.002	0.001	0.002	0.001	0.002	0.003	0.004	0.001	0.004	0.001	0.001	0.002	0.001	0.002	0.001	0.002	0.002	0.002	0.002	0.002	0.001	0.001	0	0	0.001	0	0.001	0	0.001	0.003	0.002	0.002	0.002	0.001	0.001	0.001	0.001	0.003	0.001	0.002	0.001	0.001	0.004	0.001	0	0	0.001
2	0.002	0.001	0.002	0.001	0.002	0.001	0.002	0.003	0.004	0.001	0.004	0.001	0.001	0.002	0.001	0.003	0.001	0.002	0.002	0.002	0.002	0.002	0.001	0.001	0	0	0.001	0	0.001	0	0.001	0.003	0.002	0.002	0.003	0.001	0.003	0.001	0.001	0.003	0.001	0.002	0	0.001	0.004	0.001	0	0	0.001
3	0.002	0.001	0.002	0.001	0.002	0.001	0.002	0.003	0.004	0.001	0.004	0.001	0.001	0.002	0.001	0.002	0.001	0.002	0.002	0.002	0.002	0.002	0.001	0.001	0	0	0.001	0	0.001	0	0.001	0.003	0.002	0.002	0.003	0.001	0.003	0.001	0.001	0.003	0.001	0.002	0.001	0.001	0.004	0.001	0	0	0.001
4	0.002	0.001	0.002	0.001	0.003	0.001	0.002	0.003	0.005	0.001	0.004	0.001	0.001	0.002	0.001	0.003	0.001	0.002	0.002	0.002	0.002	0.002	0.001	0.002	0	0	0.001	0	0.001	0	0	0.003	0.002	0.002	0.003	0.001	0.004	0.001	0.001	0.003	0.001	0.002	0.001	0.001	0.004	0.001	0	0	0.001
5	0.002	0.001	0.002	0.001	0.002	0.001	0.002	0.003	0.005	0.001	0.004	0.001	0.001	0.002	0.002	0.003	0.001	0.002	0.002	0.002	0.002	0.002	0.001	0.002	0	0	0.001	0	0.001	0	0.001	0.003	0.002	0.002	0.003	0.001	0.001	0.001	0.001	0.003	0.001	0.003	0.001	0.001	0.004	0.001	0	0	0.001
6	0.002	0.002	0.002	0.001	0.002	0.001	0.002	0.003	0.005	0.002	0.005	0.001	0.001	0.002	0.001	0.003	0.001	0.002	0.001	0.002	0.002	0.002	0.001	0.002	0.001	0	0.001	0	0.001	0	0.001	0.003	0.002	0.002	0.003	0.002	0.001	0.001	0.001	0.003	0.001	0.003	0.001	0.001	0.004	0.001	0	0	0.001
7	0.002	0.002	0.002	0.001	0.003	0.001	0.002	0.003	0.005	0.002	0.005	0.001	0.001	0.002	0.002	0.003	0.001	0.002	0.002	0.002	0.002	0.002	0.002	0.002	0.001	0	0.001	0.001	0.002	0.001	0.001	0.003	0.002	0.002	0.003	0.002	0.009	0.001	0.001	0.004	0.002	0.003	0.001	0.001	0.005	0.002	0.001	0.001	0.002
8	0.002	0.002	0.002	0.001	0.003	0.001	0.002	0.004	0.005	0.002	0.005	0.002	0.002	0.003	0.002	0.003	0.002	0.003	0.002	0.002	0.003	0.003	0.002	0.002	0.001	0.001	0.002	0.001	0.002	0.001	0.002	0.004	0.003	0.003	0.003	0.002	0.005	0.002	0.002	0.004	0.002	0.003	0.001	0.002	0.005	0.002	0.001	0.001	0.002
9	0.002	0.002	0.002	0.001	0.003	0.001	0.003	0.004	0.006	0.003	0.006	0.002	0.002	0.003	0.002	0.003	0.002	0.003	0.002	0.003	0.003	0.003	0.002	0.002	0.002	0.001	0.002	0.002	0.003	0.002	0.002	0.005	0.004	0.003	0.004	0.003	0.003	0.003	0.003	0.005	0.003	0.004	0.002	0.002	0.005	0.002	0.002	0.001	0.003
10	0.003	0.002	0.002	0.002	0.003	0.002	0.004	0.005	0.007	0.004	0.007	0.003	0.002	0.003	0.002	0.004	0.002	0.003	0.003	0.003	0.003	0.003	0.002	0.002	0.003	0.003	0.004	0.004	0.004	0.003	0.003	0.006	0.005	0.004	0.005	0.004	0.004	0.004	0.004	0.006	0.005	0.005	0.003	0.003	0.006	0.004	0.003	0.002	0.004
11	0.003	0.002	0.003	0.002	0.004	0.002	0.005	0.006	0.008	0.005	0.008	0.004	0.003	0.004	0.003	0.004	0.003	0.004	0.003	0.004	0.004	0.003	0.003	0.002	0.006	0.005	0.006	0.006	0.007	0.005	0.006	0.009	0.007	0.006	0.008	0.006	0.008	0.007	0.007	0.008	0.008	0.007	0.004	0.005	0.008	0.005	0.005	0.004	0.005
12	0.003	0.002	0.003	0.002	0.004	0.002	0.007	0.008	0.011	0.007	0.01	0.005	0.003	0.005	0.003	0.005	0.003	0.005	0.003	0.004	0.004	0.004	0.003	0.003	0.01	0.01	0.01	0.01	0.011	0.009	0.009	0.014	0.011	0.009	0.011	0.009	0.014	0.011	0.012	0.012	0.013	0.011	0.007	0.007	0.011	0.008	0.008	0.006	0.007
13	0.004	0.003	0.004	0.003	0.005	0.003	0.01	0.011	0.014	0.01	0.014	0.007	0.004	0.006	0.004	0.006	0.004	0.005	0.004	0.005	0.005	0.005	0.004	0.003	0.018	0.017	0.017	0.017	0.019	0.016	0.016	0.022	0.018	0.015	0.017	0.015	0.024	0.019	0.02	0.019	0.021	0.018	0.012	0.012	0.016	0.013	0.013	0.01	0.01
14	0.005	0.003	0.005	0.004	0.006	0.003	0.015	0.016	0.019	0.016	0.019	0.012	0.005	0.007	0.005	0.007	0.005	0.007	0.005	0.006	0.006	0.005	0.005	0.004	0.031	0.029	0.03	0.029	0.032	0.027	0.028	0.034	0.029	0.024	0.027	0.024	0.045	0.033	0.034	0.032	0.035	0.031	0.02	0.02	0.024	0.021	0.022	0.017	0.014
15	0.006	0.004	0.006	0.005	0.007	0.004	0.022	0.023	0.026	0.023	0.026	0.018	0.007	0.009	0.007	0.008	0.007	0.009	0.006	0.007	0.008	0.006	0.006	0.005	0.061	0.05	0.059	0.05	0.058	0.047	0.054	0.056	0.047	0.041	0.043	0.041	0.067	0.06	0.061	0.058	0.061	0.056	0.036	0.033	0.04	0.035	0.037	0.028	0.017
16	0.008	0.005	0.007	0.006	0.009	0.006	0.031	0.031	0.032	0.029	0.034	0.025	0.009	0.011	0.009	0.01	0.009	0.011	0.008	0.009	0.011	0.007	0.008	0.006	0.113	0.085	0.08	0.086	0.079	0.085	0.074	0.09	0.074	0.073	0.077	0.073	0.104	0.1	0.1	0.098	0.099	0.097	0.059	0.058	0.064	0.06	0.061	0.049	0.02
17	0.011	0.006	0.009	0.007	0.01	0.007	0.035	0.035	0.038	0.035	0.04	0.031	0.012	0.015	0.011	0.013	0.012	0.014	0.01	0.011	0.014	0.009	0.011	0.008	0.2	0.12	0.211	0.122	0.17	0.122	0.107	0.126	0.111	0.11	0.115	0.111	0.143	0.137	0.136	0.135	0.133	0.134	0.082	0.085	0.089	0.087	0.087	0.076	0.023
18	0.013	0.008	0.012	0.009	0.013	0.009	0.04	0.041	0.044	0.04	0.045	0.036	0.016	0.019	0.015	0.016	0.017	0.018	0.014	0.015	0.017	0.012	0.014	0.01	0.175	0.167	0.157	0.169	0.165	0.169	0.182	0.175	0.152	0.155	0.157	0.155	0.188	0.186	0.179	0.187	0.206	0.182	0.105	0.105	0.113	0.108	0.108	0.096	0.025
19	0.015	0.009	0.013	0.01	0.015	0.011	0.046	0.045	0.049	0.044	0.05	0.041	0.021	0.022	0.021	0.021	0.021	0.023	0.018	0.019	0.022	0.015	0.018	0.013	0.208	0.219	0.2	0.22	0.208	0.221	0.222	0.232	0.195	0.208	0.2	0.206	0.267	0.226	0.24	0.229	0.308	0.224	0.125	0.127	0.134	0.129	0.129	0.116	0.027
20	0.019	0.011	0.016	0.012	0.018	0.013	0.049	0.049	0.053	0.048	0.055	0.045	0.029	0.028	0.026	0.027	0.026	0.028	0.024	0.025	0.027	0.02	0.023	0.017	0.262	0.321	0.264	0.309	0.28	0.255	0.266	0.247	0.251	0.265	0.269	0.237	0.275	0.212	0.276	0.21	0.266	0.209	0.142	0.142	0.151	0.145	0.145	0.133	0.029
21	0.023	0.013	0.018	0.013	0.017	0.015	0.054	0.053	0.058	0.052	0.06	0.049	0.041	0.034	0.035	0.034	0.033	0.034	0.029	0.032	0.031	0.025	0.029	0.022	0.317	0.245	0.316	0.233	0.33	0.218	0.309	0.222	0.317	0.214	0.299	0.213	0.219	0.218	0.216	0.215	0.215	0.215	0.156	0.151	0.165	0.154	0.158	0.141	0.035
22	0.023	0.014	0.019	0.015	0.019	0.016	0.059	0.058	0.064	0.056	0.065	0.055	0.051	0.047	0.048	0.045	0.049	0.046	0.039	0.042	0.038	0.037	0.036	0.032	0.294	0.235	0.307	0.226	0.298	0.222	0.245	0.224	0.269	0.218	0.233	0.217	0.218	0.221	0.215	0.217	0.215	0.217	0.163	0.16	0.174	0.161	0.167	0.148	0.036
23	0.024	0.015	0.02	0.016	0.02	0.019	0.066	0.063	0.074	0.062	0.074	0.062	0.084	0.069	0.076	0.064	0.077	0.069	0.059	0.061	0.057	0.05	0.053	0.045	0.277	0.236	0.284	0.223	0.273	0.221	0.221	0.223	0.247	0.217	0.223	0.216	0.216	0.22	0.215	0.215	0.214	0.215	0.17	0.164	0.18	0.166	0.173	0.152	0.037
24	0.025	0.016	0.021	0.017	0.021	0.022	0.07	0.068	0.081	0.066	0.079	0.066	0.121	0.108	0.113	0.099	0.112	0.103	0.092	0.094	0.089	0.077	0.083	0.071	0.258	0.233	0.267	0.218	0.251	0.215	0.211	0.219	0.224	0.214	0.215	0.212	0.213	0.216	0.21	0.211	0.212	0.211	0.173	0.166	0.185	0.167	0.177	0.153	0.04
25	0.027	0.017	0.022	0.018	0.022	0.023	0.08	0.072	0.097	0.07	0.093	0.072	0.143	0.128	0.135	0.123	0.15	0.128	0.115	0.118	0.12	0.102	0.104	0.091	0.251	0.227	0.259	0.21	0.243	0.209	0.211	0.213	0.214	0.21	0.21	0.208	0.21	0.212	0.205	0.207	0.209	0.209	0.175	0.166	0.188	0.168	0.178	0.152	0.041
26	0.028	0.019	0.023	0.019	0.023	0.024	0.085	0.074	0.104	0.073	0.096	0.074	0.157	0.163	0.157	0.142	0.176	0.145	0.133	0.134	0.137	0.115	0.124	0.108	0.247	0.221	0.258	0.204	0.239	0.204	0.208	0.205	0.212	0.204	0.206	0.205	0.204	0.208	0.2	0.203	0.206	0.205	0.175	0.165	0.189	0.167	0.178	0.152	0.05
27	0.028	0.019	0.024	0.019	0.024	0.024	0.111	0.081	0.13	0.08	0.125	0.078	0.175	0.176	0.173	0.155	0.175	0.161	0.149	0.148	0.157	0.132	0.141	0.126	0.246	0.215	0.255	0.2	0.233	0.201	0.204	0.198	0.207	0.199	0.201	0.201	0.199	0.202	0.194	0.197	0.205	0.2	0.174	0.164	0.19	0.165	0.178	0.15	0.064
28	0.028	0.019	0.024	0.02	0.025	0.025	0.113	0.079	0.144	0.08	0.132	0.081	0.193	0.179	0.195	0.164	0.185	0.174	0.157	0.158	0.166	0.141	0.155	0.136	0.244	0.208	0.254	0.194	0.227	0.197	0.199	0.191	0.202	0.192	0.195	0.197	0.193	0.195	0.188	0.191	0.199	0.195	0.173	0.162	0.189	0.164	0.176	0.148	0.087
29	0.028	0.019	0.025	0.02	0.026	0.025	0.111	0.078	0.14	0.081	0.131	0.083	0.202	0.196	0.203	0.173	0.198	0.185	0.17	0.167	0.177	0.152	0.166	0.144																									0.104
30	0.028	0.018	0.025	0.02	0.026	0.025	0.109	0.076	0.109	0.08	0.104	0.078	0.218	0.204	0.222	0.183	0.209	0.195	0.18	0.179	0.189	0.161	0.175	0.153																									0.122
31	0.028	0.018	0.025	0.021	0.027	0.025	0.104	0.073	0.1	0.075	0.097	0.078	0.219	0.217	0.225	0.191	0.218	0.204	0.188	0.185	0.204	0.169	0.185	0.157																									0.133
32	0.028	0.018	0.025	0.021	0.027	0.025	0.097	0.072	0.095	0.074	0.091	0.078	0.226	0.22	0.238	0.199	0.226	0.225	0.196	0.189	0.215	0.174	0.193	0.16																									0.145
33	0.029	0.017	0.025	0.021	0.027	0.025	0.086	0.07	0.089	0.071	0.089	0.078	0.224	0.221	0.249	0.202	0.23	0.23	0.204	0.194	0.225	0.177	0.202	0.162																									0.156
34	0.029	0.017	0.025	0.021	0.028	0.025	0.079	0.068	0.086	0.069	0.087	0.077	0.229	0.224	0.255	0.204	0.233	0.216	0.208	0.201	0.235	0.179	0.208	0.165																									0.164
35	0.029	0.016	0.025	0.021	0.028	0.025	0.075	0.066	0.082	0.067	0.084	0.076	0.228	0.225	0.233	0.203	0.235	0.21	0.211	0.204	0.243	0.179	0.213	0.166																									0.17
36	0.029	0.016	0.025	0.02	0.028	0.025	0.074	0.064	0.08	0.066	0.083	0.075	0.23	0.225	0.234	0.201	0.236	0.209	0.213	0.204	0.25	0.176	0.217	0.166																									0.175
37	0.029	0.016	0.025	0.02	0.028	0.025	0.072	0.063	0.077	0.065	0.082	0.075	0.228	0.226	0.232	0.218	0.235	0.208	0.213	0.203	0.254	0.173	0.218	0.166																									0.18
38	0.029	0.016	0.025	0.02	0.028	0.024	0.07	0.061	0.074	0.063	0.08	0.074	0.228	0.227	0.231	0.2	0.236	0.207	0.214	0.2	0.256	0.171	0.22	0.166																									0.185
39	0.029	0.015	0.025	0.02	0.028	0.024	0.068	0.06	0.072	0.062	0.08	0.073	0.227	0.226	0.231	0.2	0.236	0.205	0.213	0.198	0.256	0.168	0.22	0.162																									0.188
40	0.029	0.015	0.025	0.019	0.028	0.024	0.068	0.06	0.071	0.061	0.078	0.073	0.226	0.224	0.229	0.198	0.234	0.202	0.211	0.198	0.253	0.163	0.218	0.158																									0.191
41																																																	0.192
42																																																	0.194
43																																																	0.195
44																																																	0.196
45																																																	0.196
46																																																	0.197
47																																																	0.197
48																																																	0.197
49																																																	0.196
[truncated: 509 more columns]
