# Supplementary material for: Predicting the decision making chemicals used for bacterial growth
Source: Sci Rep. 2019 May 10;9:7251. doi: 10.1038/s41598-019-43587-8 (PMC6510730; doi:10.1038/s41598-019-43587-8)
Supplement: Supplementary file 4 — Table S3 [file 41598_2019_43587_MOESM4_ESM.xlsx]

## Sheet: Table S3 C~G (0.5h)
Table S3 Growth curves recorded at 30 min intervals. The raw measurements of 778 growth curves recorded over a 30 min interval are summarized.
Time (h)	C1	C2	C3	C4	C5	C6	C7	C8	C9	C10	C11	C12	C13	C14	C15	C16	C17	C18	C19	C20	C21	C22	C23	C24	C25	C26	C27	C28	C29	C30	C31	C32	C33	C34	C35	C36	C37	C38	C39	C40	C41	C42	C43	C44	C45	C46	C47	C48	C49
0.5	0	0.001	0	0	-0.001	0.001	0.002	0.001	0.002	0.001	0.001	0	-0.001	0.001	0.001	0.002	0	0	0.001	0.002	0	0.001	0	0	0	0	0	-0.001	0	0	0	0.001	0	0	0.001	0.001	0.001	0.001	0	0.001	0.001	0.001	0.001	0.001	0	0	0.001	0.002	0
1	0	0.001	0	0	-0.001	0.001	0.002	0.001	0.002	0	0.001	0	-0.001	0.001	0.001	0.002	0	0	0	0.002	-0.001	0	0	0	-0.001	0	0	-0.001	0	0	0	0.001	0	0	0.001	0.001	0.001	0	0	0.001	0.001	0.001	0.001	0.001	0	0.001	0.001	0.002	0
1.5	0	0.001	0.001	0	-0.001	0.001	0.002	0.001	0.002	0	0.001	0	0	0.001	0.001	0.002	0	0	0	0.002	0	0.001	0	0	0	0	0	-0.001	0	0	0	0.001	0	0	0.001	0.001	0.001	0	0	0.001	0.001	0.001	0.001	0.001	0	0	0.001	0.002	-0.001
2	0	0.001	0.001	0	-0.001	0.001	0.002	0.001	0.002	0.001	0.001	0	0	0.001	0.001	0.002	0	0	0	0.002	-0.001	0.001	0	0	0	0	0	-0.001	0	0	0	0.001	0	0	0.001	0	0.001	0	0	0.001	0.001	0.001	0.001	0.001	0	0.001	0.001	0.002	0
2.5	0	0.001	0.001	0	-0.001	0.001	0.002	0.001	0.002	0.001	0.001	0	0	0.001	0.001	0.002	0	0	0.001	0.002	0	0	0	0	0	0	0	-0.001	0	-0.001	0	0.001	0	0	0.001	0.001	0.001	0	0	0.001	0.001	0.001	0.001	0.001	0	0.001	0.001	0.002	0
3	0	0.001	0.001	0	-0.001	0.001	0.002	0.001	0.002	0.001	0.001	0	0	0.001	0.001	0.003	0	0	0.001	0.002	0	0	0	0	0	0	0	-0.001	0	0	0	0.001	0	0	0.001	0.001	0.001	0.001	0	0.001	0.001	0.001	0.001	0.001	0	0.001	0.001	0.002	-0.001
3.5	0	0.001	0.001	0	-0.001	0.001	0.002	0.001	0.002	0.001	0.001	0	0	0.001	0.001	0.003	0	0	0.001	0.002	0	0.001	0	0.001	0	0	0	-0.001	0	0	0	0.001	0.001	0	0.001	0.001	0.001	0.001	0	0.001	0.001	0.001	0.001	0.001	0	0.001	0.001	0.003	0
4	0	0.001	0.001	0	-0.001	0.001	0.002	0.001	0.002	0.001	0.001	0	0	0.001	0.001	0.003	0	0	0.001	0.002	-0.001	0	0	0	-0.001	0	0	-0.001	0	0	0	0.001	0	0	0.001	0.001	0.001	0.001	0	0.001	0.001	0.001	0.001	0.001	0	0	0.001	0.003	0
4.5	0	0.001	0.002	0	-0.001	0.001	0.002	0.001	0.002	0.002	0.001	0	0.001	0.001	0.001	0.002	0	0	0.001	0.002	-0.001	0	0	0	0	0	0	-0.001	0	-0.001	0	0.001	0	0	0.001	0.001	0.001	0	0	0.002	0.001	0.001	0.001	0.001	0	0	0.001	0.002	-0.001
5	0	0.001	0.002	0	0	0.001	0.002	0.001	0.002	0.002	0.001	0	0.001	0.001	0.001	0.003	0	0	0.001	0.002	0	0.001	0	0	0	0	0	-0.001	0	0	0	0.001	0.001	0	0.001	0.001	0.001	0	0	0.002	0.001	0.001	0.001	0.001	0	0.001	0.001	0.003	0
5.5	0	0.001	0.003	0	-0.001	0.001	0.002	0.001	0.002	0.003	0.001	0	0.001	0.001	0.001	0.002	0	0	0.001	0.002	0	0.001	0	0	0	0	0	-0.001	0	0	0	0.001	0	0	0.001	0.001	0.001	0	0	0.001	0.001	0.001	0.001	0.001	0	0	0.001	0.002	0
6	0	0.001	0.003	0	0	0.001	0.001	0.001	0.002	0.004	0.001	0	0.001	0.001	0.001	0.003	0	0	0.001	0.002	0	0.001	0	0	0	0	0	-0.001	0	0	0	0.001	0	0	0.001	0.001	0.002	0.001	0	0.001	0.001	0.001	0.001	0.001	0	0.001	0.001	0.002	0
6.5	0	0.001	0.003	0.001	0	0.001	0.002	0.001	0.002	0.003	0.001	0.001	0.001	0.001	0.001	0.003	0	0	0.001	0.002	0	0.001	0.001	0	0	0	0	-0.001	0	0	0	0.001	0.001	0	0.001	0.001	0.002	0.001	0	0.002	0.001	0.001	0.001	0.001	0	0.001	0.001	0.003	0
7	0.001	0.001	0.002	0	0	0.001	0.002	0.001	0.002	0.003	0.001	0.001	0.001	0.001	0.001	0.003	0	0	0.001	0.002	0	0.001	0	0.001	0	0	0	-0.001	0	0	0	0.001	0.001	0	0.001	0.001	0.001	0.001	0	0.002	0.001	0.001	0.002	0.001	0	0.001	0.001	0.003	0
7.5	0	0.001	0.002	0	0	0.001	0.002	0.001	0.002	0.003	0.001	0.001	0.001	0.001	0.001	0.003	0	0	0.001	0.002	0	0.001	0	0	0	0.001	0	-0.001	0	0	0	0.001	0.001	0	0.001	0.001	0.001	0.001	0.001	0.002	0.001	0.001	0.001	0.001	0	0	0.001	0.003	0
8	0.001	0.001	0.003	0	0	0.001	0.002	0.001	0.002	0.004	0.001	0.001	0.001	0.001	0.001	0.003	0	0	0.001	0.002	0	0.001	0	0.001	0	0.001	0	-0.001	0	0	0	0.001	0.001	0	0.001	0.001	0.002	0.001	0	0.002	0.001	0.001	0.001	0.001	0	0.001	0.001	0.003	0
8.5	0.001	0.001	0.001	0	0	0.001	0.002	0.001	0.002	0.004	0.001	0	0.001	0.001	0.001	0.004	0	0	0.001	0.002	0	0	0	0	0	0	0	-0.001	0	0	0	0.001	0.001	0	0.001	0.001	0.001	0	0	0.002	0.001	0.001	0.001	0.001	0	0	0.001	0.002	0
9	0.001	0.001	0.001	0.001	0	0.001	0.003	0.001	0.002	0.002	0.001	0.001	0.001	0.001	0.001	0.006	0	0	0.001	0.002	0	0.001	0.001	0	0	0.001	0.001	-0.001	0	0	0	0.001	0.001	0	0.001	0.001	0.001	0.001	0.001	0.002	0.001	0.001	0.001	0.001	0	0.001	0.001	0.003	0
9.5	0.001	0.001	0.001	0	0	0.001	0.002	0.001	0.002	0.006	0.001	0.001	0.001	0.001	0.001	0.005	0	0	0.001	0.002	0	0.001	0.001	0	0	0.001	0.001	-0.001	0	0	0	0.001	0.001	0	0.001	0.001	0.001	0.001	0.001	0.002	0.001	0.001	0.001	0.001	0	0.001	0.001	0.002	0
10	0.001	0.001	0.001	0.001	0	0.002	0.003	0.001	0.002	0.003	0.001	0.001	0.001	0.002	0.001	0.006	0	0	0.001	0.002	0	0.001	0.001	0.001	0	0.001	0.001	-0.001	0	0	0.001	0.002	0.001	0	0.002	0.001	0.002	0.001	0.001	0.002	0.001	0.001	0.002	0.001	0	0.001	0.001	0.003	0
10.5	0.001	0.001	0.001	0.001	0	0.002	0.003	0.001	0.002	0.005	0.001	0.001	0.002	0.002	0.002	0.006	0	0	0.001	0.002	0	0.001	0.001	0.001	0	0.001	0.001	-0.001	0	0	0.001	0.002	0.001	0	0.002	0.001	0.002	0.001	0.001	0.002	0.001	0.002	0.002	0.001	0	0.001	0.001	0.003	0
11	0.001	0.001	0.001	0.001	0	0.002	0.003	0.001	0.002	0.004	0.001	0.001	0.001	0.002	0.001	0.006	0	0	0.001	0.002	0	0.001	0.001	0.001	0	0.001	0.001	0	0	0	0.001	0.002	0.001	0.001	0.002	0.001	0.002	0.001	0.001	0.002	0.001	0.002	0.002	0.001	0	0.001	0.001	0.003	0
11.5	0.001	0.001	0.002	0.001	0	0.001	0.002	0.001	0.002	0.005	0.001	0.001	0.002	0.002	0.001	0.006	0	0	0.001	0.002	0	0.001	0.001	0	0	0.001	0.001	-0.001	0	0	0.001	0.002	0.001	0.001	0.002	0.001	0.002	0.001	0.001	0.002	0.001	0.002	0.001	0.001	0	0.001	0.001	0.003	0
12	0.002	0.001	0.001	0.001	0	0.002	0.003	0.001	0.002	0.005	0.002	0.001	0.002	0.002	0.002	0.006	0	0	0.001	0.002	0	0.001	0.001	0	0.001	0.001	0.002	0	0.001	0	0.001	0.002	0.002	0.001	0.002	0.002	0.002	0.001	0.001	0.002	0.002	0.002	0.002	0.001	0	0.001	0.001	0.003	0
12.5	0.002	0.001	0.002	0.001	0	0.002	0.003	0.001	0.003	0.004	0.002	0.001	0.002	0.002	0.002	0.006	0.001	0.001	0.001	0.002	0	0.001	0.001	0.001	0.001	0.002	0.002	0	0.001	0.001	0.001	0.002	0.002	0.001	0.002	0.002	0.002	0.001	0.001	0.002	0.002	0.002	0.002	0.002	0	0.001	0.001	0.003	0
13	0.002	0.002	0.002	0.001	0	0.002	0.003	0.001	0.003	0.004	0.002	0.001	0.002	0.002	0.002	0.006	0.001	0.001	0.001	0.002	0	0.001	0.001	0.001	0.001	0.002	0.002	0	0.001	0.001	0.001	0.003	0.002	0.001	0.003	0.002	0.002	0.001	0.001	0.003	0.002	0.002	0.002	0.002	0.001	0.001	0.001	0.003	0
13.5	0.002	0.002	0.001	0.001	0.001	0.002	0.003	0.001	0.003	0.006	0.002	0.001	0.002	0.002	0.002	0.006	0.001	0	0.001	0.002	0	0.001	0.001	0.001	0.001	0.002	0.002	0	0.001	0.001	0.002	0.003	0.002	0.002	0.003	0.002	0.002	0.002	0.001	0.003	0.002	0.002	0.002	0.001	0	0.001	0.001	0.003	0
14	0.002	0.002	0.002	0.001	0.001	0.002	0.003	0.001	0.003	0.006	0.002	0.002	0.002	0.002	0.002	0.007	0.001	0.001	0.001	0.002	0	0.001	0.001	0.001	0.001	0.002	0.002	0	0.002	0.001	0.002	0.003	0.003	0.002	0.003	0.003	0.003	0.002	0.002	0.003	0.002	0.003	0.002	0.002	0.001	0.001	0.002	0.003	0
14.5	0.002	0.002	0.002	0.001	0.001	0.002	0.003	0.002	0.003	0.006	0.002	0.002	0.003	0.002	0.002	0.007	0.001	0.001	0.001	0.002	0	0.001	0.001	0.001	0.002	0.003	0.003	0.001	0.002	0.002	0.003	0.003	0.004	0.002	0.004	0.003	0.003	0.002	0.002	0.003	0.003	0.003	0.002	0.002	0.001	0.002	0.002	0.003	0
15	0.002	0.002	0.002	0.001	0.001	0.002	0.003	0.002	0.003	0.007	0.002	0.002	0.003	0.002	0.002	0.007	0.001	0.001	0.001	0.003	0	0.001	0.001	0.001	0.002	0.003	0.003	0.001	0.002	0.002	0.003	0.004	0.004	0.003	0.004	0.004	0.003	0.002	0.002	0.003	0.003	0.003	0.002	0.002	0.001	0.001	0.002	0.003	0
15.5	0.002	0.002	0.004	0.002	0.001	0.002	0.004	0.002	0.003	0.006	0.002	0.002	0.003	0.002	0.002	0.006	0.001	0.001	0.002	0.003	0	0.001	0.001	0.001	0.003	0.003	0.004	0.002	0.003	0.003	0.004	0.005	0.005	0.004	0.005	0.004	0.004	0.003	0.003	0.004	0.004	0.003	0.002	0.002	0.001	0.002	0.002	0.003	0
16	0.003	0.002	0.003	0.002	0.002	0.003	0.004	0.002	0.004	0.006	0.002	0.002	0.003	0.003	0.003	0.008	0.002	0.001	0.001	0.003	0	0.001	0.001	0.001	0.003	0.004	0.004	0.003	0.003	0.003	0.005	0.005	0.006	0.004	0.006	0.005	0.004	0.003	0.003	0.004	0.004	0.004	0.003	0.002	0.001	0.002	0.002	0.003	0.001
16.5	0.003	0.003	0.003	0.002	0.002	0.003	0.004	0.003	0.004	0.007	0.003	0.002	0.003	0.003	0.003	0.007	0.001	0.001	0.002	0.003	0.001	0.001	0.002	0.001	0.004	0.005	0.005	0.003	0.004	0.004	0.006	0.006	0.007	0.005	0.007	0.006	0.005	0.004	0.004	0.005	0.005	0.004	0.002	0.002	0.001	0.002	0.002	0.004	0.001
17	0.004	0.003	0.003	0.002	0.002	0.003	0.005	0.003	0.004	0.007	0.003	0.003	0.003	0.003	0.003	0.008	0.002	0.002	0.002	0.003	0.001	0.002	0.002	0.001	0.005	0.006	0.006	0.004	0.005	0.005	0.008	0.008	0.009	0.007	0.009	0.008	0.006	0.005	0.005	0.005	0.005	0.005	0.003	0.003	0.001	0.002	0.003	0.004	0.001
17.5	0.004	0.003	0.004	0.003	0.002	0.004	0.005	0.003	0.005	0.007	0.003	0.003	0.004	0.003	0.003	0.008	0.002	0.002	0.002	0.003	0.001	0.002	0.002	0.001	0.006	0.007	0.007	0.005	0.006	0.006	0.01	0.009	0.011	0.009	0.011	0.009	0.007	0.006	0.006	0.006	0.006	0.006	0.003	0.003	0.002	0.002	0.003	0.004	0.001
18	0.005	0.004	0.004	0.003	0.003	0.004	0.005	0.003	0.005	0.006	0.004	0.003	0.004	0.004	0.003	0.009	0.002	0.002	0.002	0.003	0.001	0.002	0.002	0.002	0.008	0.008	0.009	0.007	0.008	0.007	0.013	0.011	0.014	0.011	0.013	0.011	0.008	0.006	0.007	0.007	0.008	0.007	0.003	0.003	0.002	0.002	0.003	0.004	0.001
18.5	0.005	0.004	0.005	0.003	0.003	0.004	0.006	0.003	0.005	0.009	0.004	0.004	0.004	0.004	0.004	0.008	0.002	0.002	0.002	0.003	0.001	0.002	0.002	0.001	0.009	0.01	0.011	0.008	0.009	0.009	0.017	0.014	0.018	0.014	0.017	0.014	0.009	0.008	0.008	0.008	0.009	0.008	0.004	0.003	0.002	0.003	0.003	0.005	0.001
19	0.005	0.004	0.005	0.004	0.004	0.005	0.006	0.004	0.006	0.009	0.005	0.004	0.005	0.004	0.004	0.009	0.003	0.003	0.002	0.003	0.001	0.002	0.002	0.002	0.012	0.013	0.013	0.01	0.011	0.011	0.022	0.017	0.024	0.018	0.022	0.018	0.012	0.01	0.01	0.009	0.011	0.01	0.004	0.004	0.003	0.003	0.004	0.005	0.001
19.5	0.006	0.005	0.006	0.004	0.004	0.005	0.006	0.004	0.006	0.009	0.005	0.005	0.005	0.004	0.004	0.009	0.003	0.003	0.003	0.004	0.001	0.003	0.002	0.002	0.014	0.015	0.016	0.012	0.014	0.013	0.028	0.022	0.029	0.023	0.027	0.023	0.015	0.012	0.013	0.012	0.014	0.013	0.004	0.004	0.003	0.004	0.004	0.005	0.002
20	0.007	0.005	0.007	0.005	0.005	0.006	0.007	0.005	0.007	0.009	0.005	0.005	0.005	0.004	0.005	0.009	0.003	0.003	0.003	0.003	0.002	0.003	0.002	0.002	0.017	0.017	0.019	0.014	0.017	0.016	0.037	0.028	0.036	0.029	0.033	0.029	0.018	0.015	0.016	0.014	0.017	0.015	0.005	0.004	0.003	0.004	0.005	0.006	0.002
20.5	0.007	0.006	0.007	0.005	0.006	0.006	0.008	0.005	0.007	0.01	0.006	0.006	0.006	0.005	0.005	0.01	0.004	0.004	0.003	0.004	0.001	0.003	0.003	0.002	0.019	0.021	0.021	0.017	0.02	0.019	0.047	0.036	0.045	0.036	0.041	0.036	0.022	0.018	0.02	0.018	0.021	0.018	0.005	0.005	0.004	0.005	0.006	0.007	0.002
21	0.008	0.007	0.009	0.006	0.007	0.007	0.009	0.006	0.008	0.011	0.006	0.006	0.006	0.005	0.005	0.01	0.004	0.004	0.003	0.004	0.002	0.003	0.003	0.002	0.022	0.024	0.024	0.02	0.024	0.022	0.052	0.043	0.052	0.044	0.049	0.046	0.029	0.022	0.026	0.022	0.026	0.023	0.006	0.006	0.004	0.005	0.007	0.007	0.003
21.5	0.009	0.008	0.009	0.008	0.008	0.008	0.01	0.007	0.009	0.01	0.007	0.007	0.007	0.006	0.006	0.011	0.005	0.005	0.003	0.004	0.002	0.003	0.003	0.003	0.024	0.027	0.026	0.024	0.026	0.026	0.054	0.053	0.062	0.055	0.058	0.057	0.036	0.028	0.032	0.028	0.034	0.028	0.007	0.006	0.005	0.006	0.008	0.008	0.003
22	0.011	0.009	0.01	0.008	0.009	0.009	0.011	0.008	0.01	0.012	0.009	0.008	0.007	0.006	0.007	0.011	0.005	0.005	0.004	0.005	0.002	0.003	0.004	0.003	0.027	0.03	0.029	0.027	0.029	0.03	0.084	0.061	0.071	0.063	0.068	0.065	0.047	0.035	0.04	0.034	0.042	0.036	0.008	0.007	0.006	0.007	0.01	0.009	0.003
22.5	0.012	0.01	0.014	0.009	0.01	0.011	0.013	0.009	0.011	0.014	0.009	0.009	0.008	0.007	0.007	0.012	0.006	0.006	0.005	0.005	0.003	0.004	0.004	0.003	0.029	0.035	0.031	0.03	0.031	0.034	0.095	0.067	0.122	0.066	0.07	0.069	0.053	0.044	0.048	0.043	0.05	0.045	0.01	0.009	0.007	0.009	0.012	0.01	0.003
23	0.015	0.012	0.014	0.012	0.013	0.012	0.014	0.011	0.012	0.015	0.011	0.01	0.009	0.008	0.008	0.013	0.007	0.007	0.005	0.005	0.003	0.004	0.005	0.004	0.033	0.039	0.033	0.033	0.034	0.036	0.199	0.068	0.128	0.068	0.068	0.072	0.061	0.053	0.056	0.05	0.056	0.052	0.011	0.01	0.009	0.01	0.014	0.011	0.004
23.5	0.017	0.014	0.017	0.012	0.015	0.014	0.016	0.012	0.014	0.016	0.013	0.012	0.01	0.009	0.009	0.014	0.008	0.008	0.005	0.005	0.004	0.005	0.005	0.004	0.037	0.039	0.039	0.036	0.04	0.038	0.186	0.094	0.085	0.068	0.069	0.072	0.071	0.062	0.067	0.058	0.066	0.058	0.014	0.012	0.011	0.012	0.018	0.013	0.005
24	0.019	0.015	0.019	0.014	0.017	0.015	0.02	0.015	0.017	0.018	0.015	0.014	0.011	0.01	0.01	0.015	0.008	0.009	0.006	0.006	0.004	0.005	0.005	0.005	0.041	0.045	0.045	0.042	0.047	0.044	0.054	0.053	0.071	0.069	0.071	0.093	0.074	0.064	0.074	0.076	0.073	0.087	0.016	0.015	0.014	0.015	0.021	0.016	0.005
24.5	0.022	0.017	0.021	0.016	0.019	0.017	0.021	0.017	0.02	0.021	0.017	0.017	0.013	0.012	0.012	0.016	0.01	0.011	0.007	0.007	0.005	0.006	0.006	0.005	0.046	0.046	0.044	0.044	0.05	0.045	0.05	0.059	0.074	0.068	0.097	0.109	0.079	0.09	0.079	0.093	0.079	0.077	0.02	0.018	0.017	0.018	0.026	0.019	0.006
25	0.024	0.02	0.023	0.018	0.022	0.019	0.023	0.018	0.021	0.022	0.019	0.019	0.015	0.014	0.014	0.018	0.011	0.013	0.008	0.008	0.006	0.007	0.007	0.006	0.047	0.044	0.054	0.042	0.048	0.044	0.056	0.075	0.075	0.109	0.094	0.09	0.094	0.065	0.081	0.059	0.077	0.063	0.024	0.022	0.021	0.023	0.03	0.022	0.007
25.5	0.027	0.022	0.026	0.019	0.025	0.021	0.025	0.021	0.024	0.024	0.022	0.021	0.017	0.015	0.016	0.019	0.014	0.014	0.009	0.008	0.006	0.008	0.008	0.007	0.051	0.042	0.048	0.041	0.051	0.043	0.061	0.084	0.075	0.121	0.086	0.096	0.073	0.064	0.08	0.061	0.08	0.063	0.029	0.026	0.026	0.027	0.036	0.026	0.008
26	0.031	0.025	0.029	0.022	0.029	0.023	0.028	0.025	0.028	0.026	0.024	0.021	0.019	0.017	0.018	0.021	0.015	0.017	0.01	0.009	0.007	0.009	0.009	0.008	0.044	0.043	0.043	0.041	0.061	0.043	0.063	0.075	0.075	0.085	0.087	0.07	0.075	0.066	0.084	0.064	0.082	0.064	0.033	0.031	0.031	0.033	0.042	0.032	0.009
26.5	0.036	0.028	0.033	0.024	0.033	0.026	0.032	0.022	0.026	0.031	0.028	0.024	0.023	0.021	0.022	0.025	0.018	0.02	0.012	0.01	0.008	0.01	0.011	0.009	0.044	0.042	0.043	0.041	0.051	0.043	0.063	0.09	0.075	0.08	0.08	0.059	0.077	0.07	0.088	0.066	0.084	0.065	0.038	0.036	0.036	0.039	0.048	0.037	0.01
27	0.041	0.031	0.038	0.027	0.038	0.03	0.034	0.027	0.029	0.033	0.032	0.027	0.024	0.025	0.024	0.027	0.021	0.022	0.013	0.012	0.01	0.011	0.012	0.01	0.053	0.041	0.045	0.042	0.05	0.043	0.063	0.053	0.078	0.068	0.073	0.059	0.08	0.072	0.089	0.068	0.086	0.067	0.045	0.043	0.042	0.045	0.055	0.043	0.012
27.5	0.045	0.035	0.042	0.031	0.044	0.034	0.034	0.03	0.033	0.037	0.035	0.03	0.028	0.027	0.027	0.029	0.023	0.025	0.015	0.013	0.012	0.013	0.014	0.012	0.072	0.041	0.043	0.047	0.05	0.043	0.062	0.054	0.076	0.068	0.069	0.057	0.081	0.074	0.091	0.068	0.088	0.067	0.052	0.049	0.049	0.052	0.061	0.049	0.013
28	0.05	0.039	0.048	0.035	0.049	0.038	0.042	0.032	0.037	0.045	0.038	0.041	0.03	0.035	0.031	0.032	0.029	0.03	0.018	0.015	0.014	0.015	0.016	0.013	0.079	0.042	0.043	0.044	0.048	0.046	0.061	0.051	0.069	0.058	0.065	0.056	0.083	0.076	0.093	0.069	0.092	0.068	0.059	0.055	0.056	0.058	0.067	0.057	0.014
28.5	0.057	0.044	0.053	0.04	0.055	0.044	0.042	0.036	0.04	0.043	0.035	0.042	0.034	0.036	0.033	0.034	0.033	0.036	0.02	0.017	0.016	0.017	0.018	0.015	0.062	0.053	0.042	0.035	0.046	0.043	0.06	0.051	0.069	0.057	0.057	0.052	0.088	0.075	0.095	0.07	0.098	0.071	0.065	0.062	0.063	0.063	0.073	0.063	0.015
29	0.066	0.048	0.058	0.047	0.063	0.05	0.049	0.034	0.035	0.043	0.037	0.036	0.038	0.035	0.037	0.036	0.036	0.039	0.023	0.019	0.019	0.019	0.02	0.017	0.049	0.039	0.041	0.034	0.045	0.039	0.059	0.049	0.065	0.049	0.053	0.052	0.092	0.077	0.099	0.071	0.103	0.074	0.069	0.069	0.069	0.069	0.08	0.069	0.017
29.5	0.073	0.054	0.062	0.054	0.071	0.056	0.057	0.036	0.041	0.05	0.041	0.039	0.04	0.039	0.039	0.04	0.039	0.044	0.026	0.022	0.022	0.021	0.023	0.02	0.043	0.036	0.041	0.034	0.045	0.043	0.057	0.048	0.062	0.049	0.051	0.051	0.096	0.08	0.101	0.075	0.106	0.076	0.074	0.073	0.071	0.074	0.085	0.074	0.017
30	0.075	0.055	0.062	0.059	0.072	0.062	0.066	0.042	0.044	0.055	0.045	0.045	0.041	0.048	0.041	0.049	0.046	0.055	0.03	0.025	0.025	0.025	0.026	0.023	0.042	0.037	0.041	0.035	0.045	0.039	0.056	0.047	0.063	0.048	0.05	0.051	0.098	0.083	0.105	0.077	0.109	0.078	0.078	0.077	0.075	0.079	0.09	0.078	0.019
30.5	0.074	0.054	0.059	0.057	0.067	0.062	0.075	0.046	0.049	0.063	0.052	0.054	0.048	0.059	0.046	0.061	0.043	0.061	0.034	0.029	0.029	0.028	0.03	0.027	0.041	0.039	0.041	0.034	0.045	0.037	0.055	0.046	0.062	0.045	0.05	0.049	0.1	0.087	0.108	0.08	0.111	0.08	0.082	0.081	0.08	0.083	0.095	0.082	0.02
31	0.071	0.053	0.057	0.055	0.061	0.057	0.083	0.052	0.056	0.072	0.059	0.06	0.057	0.053	0.053	0.054	0.043	0.054	0.039	0.034	0.034	0.032	0.035	0.03	0.041	0.04	0.042	0.036	0.046	0.037	0.054	0.045	0.06	0.045	0.048	0.051	0.102	0.091	0.111	0.082	0.114	0.082	0.085	0.084	0.082	0.086	0.099	0.085	0.023
31.5	0.066	0.052	0.057	0.054	0.06	0.056	0.086	0.06	0.062	0.08	0.065	0.064	0.066	0.057	0.062	0.058	0.05	0.061	0.045	0.038	0.039	0.037	0.04	0.035	0.041	0.038	0.042	0.034	0.046	0.036	0.053	0.044	0.06	0.044	0.045	0.048	0.105	0.093	0.114	0.084	0.116	0.084	0.086	0.087	0.084	0.089	0.102	0.086	0.024
32	0.065	0.051	0.056	0.054	0.058	0.055	0.088	0.067	0.066	0.084	0.068	0.067	0.077	0.064	0.07	0.064	0.053	0.069	0.052	0.044	0.045	0.043	0.047	0.041	0.041	0.04	0.042	0.035	0.046	0.037	0.052	0.044	0.058	0.043	0.046	0.049	0.107	0.095	0.117	0.086	0.118	0.085	0.09	0.088	0.085	0.091	0.105	0.087	0.028
32.5	0.064	0.052	0.056	0.051	0.057	0.053	0.081	0.07	0.068	0.068	0.075	0.065	0.085	0.072	0.077	0.072	0.061	0.08	0.059	0.051	0.052	0.049	0.054	0.047	0.041	0.037	0.042	0.035	0.045	0.035	0.051	0.043	0.058	0.043	0.044	0.047	0.109	0.097	0.12	0.087	0.12	0.087	0.092	0.093	0.092	0.092	0.106	0.088	0.029
33	0.062	0.049	0.055	0.051	0.055	0.052	0.085	0.074	0.072	0.071	0.076	0.073	0.091	0.076	0.082	0.076	0.067	0.095	0.065	0.058	0.059	0.056	0.061	0.054	0.04	0.037	0.042	0.035	0.045	0.037	0.051	0.043	0.056	0.042	0.043	0.046	0.112	0.099	0.122	0.089	0.122	0.088	0.093	0.093	0.089	0.093	0.108	0.09	0.031
33.5	0.061	0.048	0.054	0.05	0.055	0.052	0.083	0.081	0.069	0.079	0.08	0.077	0.094	0.085	0.088	0.086	0.071	0.104	0.074	0.065	0.066	0.062	0.068	0.06	0.04	0.04	0.042	0.035	0.046	0.036	0.05	0.043	0.056	0.042	0.043	0.047	0.113	0.1	0.124	0.09	0.124	0.088	0.094	0.093	0.09	0.093	0.111	0.093	0.033
34	0.06	0.048	0.053	0.05	0.053	0.051	0.085	0.081	0.076	0.084	0.082	0.08	0.095	0.091	0.091	0.091	0.073	0.114	0.08	0.073	0.073	0.07	0.072	0.068	0.04	0.039	0.043	0.035	0.046	0.036	0.05	0.042	0.055	0.041	0.042	0.045	0.115	0.102	0.126	0.091	0.125	0.089	0.095	0.094	0.091	0.094	0.112	0.094	0.036
34.5	0.059	0.047	0.052	0.05	0.052	0.05	0.085	0.078	0.078	0.086	0.088	0.087	0.1	0.099	0.091	0.09	0.075	0.121	0.085	0.079	0.082	0.077	0.081	0.075	0.041	0.038	0.044	0.034	0.046	0.036	0.049	0.042	0.055	0.042	0.042	0.044	0.117	0.103	0.128	0.092	0.127	0.09	0.097	0.096	0.092	0.096	0.115	0.095	0.038
35	0.058	0.046	0.051	0.05	0.052	0.05	0.085	0.081	0.08	0.089	0.089	0.091	0.105	0.098	0.089	0.095	0.079	0.145	0.092	0.086	0.081	0.084	0.082	0.082	0.041	0.039	0.043	0.034	0.046	0.036	0.049	0.042	0.055	0.041	0.042	0.045	0.119	0.105	0.13	0.093	0.128	0.092	0.098	0.096	0.093	0.096	0.116	0.096	0.041
35.5	0.057	0.045	0.051	0.049	0.05	0.049	0.081	0.074	0.079	0.086	0.088	0.091	0.101	0.095	0.092	0.109	0.078	0.133	0.099	0.093	0.086	0.089	0.089	0.089	0.04	0.038	0.043	0.034	0.046	0.035	0.048	0.041	0.054	0.041	0.041	0.043	0.121	0.106	0.133	0.094	0.13	0.092	0.098	0.097	0.093	0.097	0.117	0.097	0.044
36	0.056	0.045	0.051	0.049	0.05	0.049	0.08	0.075	0.076	0.084	0.087	0.09	0.101	0.1	0.094	0.096	0.082	0.135	0.104	0.1	0.092	0.095	0.095	0.096	0.041	0.038	0.042	0.034	0.046	0.035	0.048	0.041	0.054	0.04	0.04	0.043	0.122	0.107	0.135	0.095	0.132	0.092	0.1	0.098	0.094	0.098	0.118	0.098	0.048
36.5	0.055	0.044	0.05	0.05	0.05	0.049	0.077	0.074	0.074	0.082	0.084	0.088	0.104	0.104	0.097	0.107	0.083	0.077	0.109	0.106	0.097	0.099	0.1	0.102	0.04	0.038	0.042	0.033	0.046	0.035	0.051	0.041	0.054	0.04	0.04	0.043	0.124	0.109	0.137	0.095	0.133	0.093	0.101	0.1	0.096	0.099	0.12	0.099	0.049
37	0.055	0.044	0.05	0.05	0.049	0.049	0.076	0.072	0.073	0.081	0.083	0.087	0.105	0.101	0.098	0.112	0.083	0.077	0.112	0.111	0.102	0.1	0.107	0.106	0.039	0.038	0.042	0.033	0.046	0.034	0.048	0.04	0.054	0.04	0.04	0.042	0.125	0.109	0.139	0.096	0.134	0.094	0.103	0.101	0.097	0.1	0.121	0.1	0.046
37.5	0.054	0.045	0.049	0.051	0.048	0.048	0.074	0.071	0.072	0.08	0.082	0.085	0.101	0.092	0.095	0.099	0.087	0.07	0.113	0.109	0.104	0.103	0.104	0.105	0.039	0.038	0.042	0.033	0.046	0.035	0.049	0.04	0.053	0.039	0.04	0.042	0.126	0.11	0.141	0.097	0.135	0.094	0.104	0.102	0.099	0.101	0.122	0.102	0.045
38	0.054	0.046	0.05	0.05	0.048	0.048	0.073	0.068	0.072	0.077	0.08	0.084	0.106	0.091	0.099	0.102	0.088	0.074	0.114	0.11	0.103	0.107	0.104	0.106	0.038	0.037	0.041	0.033	0.045	0.034	0.048	0.04	0.053	0.039	0.039	0.041	0.127	0.11	0.142	0.097	0.135	0.094	0.105	0.104	0.1	0.103	0.123	0.103	0.045
38.5	0.052	0.045	0.049	0.05	0.048	0.048	0.072	0.066	0.072	0.076	0.08	0.084	0.097	0.091	0.097	0.104	0.089	0.079	0.115	0.112	0.106	0.108	0.106	0.107	0.039	0.037	0.042	0.032	0.045	0.035	0.047	0.04	0.053	0.039	0.039	0.041	0.128	0.111	0.144	0.097	0.136	0.095	0.107	0.105	0.101	0.105	0.125	0.105	0.044
39	0.052	0.046	0.048	0.051	0.047	0.047	0.07	0.065	0.07	0.075	0.079	0.08	0.104	0.092	0.102	0.107	0.094	0.081	0.117	0.112	0.106	0.109	0.107	0.108	0.039	0.038	0.042	0.032	0.045	0.034	0.047	0.04	0.052	0.039	0.039	0.041	0.129	0.111	0.145	0.098	0.137	0.096	0.108	0.107	0.103	0.106	0.126	0.105	0.044
39.5	0.051	0.046	0.048	0.049	0.047	0.047	0.07	0.063	0.069	0.073	0.079	0.079	0.108	0.09	0.106	0.11	0.099	0.076	0.117	0.113	0.107	0.11	0.107	0.108	0.038	0.037	0.041	0.032	0.044	0.034	0.048	0.04	0.052	0.039	0.039	0.041	0.13	0.112	0.146	0.098	0.137	0.096	0.109	0.108	0.104	0.106	0.127	0.106	0.043
40																																																	0.042
40.5																																																	0.042
41																																																	0.041
41.5																																																	0.041
42																																																	0.041
42.5																																																	0.04
43																																																	0.04
43.5																																																	0.04
44																																																	0.039
44.5																																																	0.039
45																																																	0.038
45.5																																																	0.038
46																																																	0.038
46.5																																																	0.038
47																																																	0.038
47.5																																																	0.037
48																																																	0.037
48.5																																																	0.037
[truncated: 729 more columns]
