# Supplementary material for: Predicting the decision making chemicals used for bacterial growth
Source: Sci Rep. 2019 May 10;9:7251. doi: 10.1038/s41598-019-43587-8 (PMC6510730; doi:10.1038/s41598-019-43587-8)
Supplement: Supplementary file 5 — Table S4 [file 41598_2019_43587_MOESM5_ESM.xlsx]

## Sheet: Table S4
Table S4 Contribution of the chemical components to growth rate evaluated by multivariate regression. The transformation resulted in 13 variates for the analysis, and regression variable selection was performed according to the Akaike Information Criteria (AIC). Only three chemicals (in bold) were significantly correlated to the growth rate. The adjusted R-squared is 0.548 (p=5.03e-228).
	Variables	Coef	Std err	t-value	p-value
Growth rate	Fe2+ (μM)	-0.0715	0.01	-7.318	0
	Thaimine (μM)	0.0071	0.011	0.636	0.525
	SO42- (mM)	0.2414	0.029	8.289	0
	Mg2+ (mM)	0.0174	0.017	1.036	0.3
	NH4+ (mM)	-0.0533	0.023	-2.338	0.02
